# Supplementary material for: Molecular and Phylogenetic Analyses of the Mediator Subunit Genes in Solanum lycopersicum
Source: Front Genet. 2019 Nov 27;10:1222. doi: 10.3389/fgene.2019.01222 (PMC6892441; doi:10.3389/fgene.2019.01222)
Supplement: Supplementary file 2 [file Table_2.xlsx]

## Sheet: RNA-seq
	ROOT	YL	ML	YFB	FL	10 DPA	20DPA	RF
SlMED2/32	67.61	49.8	48.72	53.26	31.88	58.02	90.21	126.99
SlMED3/27a	13.98	21.67	10.94	23.81	14.11	12.29	16.77	17.14
SlMED3/27b	0.05	0.29	0	0.28	0.1	0.15	0.28	21.53
SlMED4	5.62	16.26	5.19	22.79	16.26	16.51	13.45	8.44
SlMED5/33a	21.44	13.16	10.84	9.44	3.71	7.66	14.33	1.23
SlMED5/33b	35.45	18.29	10.33	28.55	12.96	20.89	35.92	39
SlMED5/33c	49.13	21.09	12.38	30.47	8.37	16.99	19.52	14.78
SlMED6	14.57	13.8	6.42	14.49	20.59	16.63	18.56	24.11
SlMED7	12.76	14.74	6.55	15.9	12.95	10.68	14.67	17.73
SlMED8	25.9	24.9	9.5	32.94	20.46	21.53	23.15	18.03
SlMED9	24.53	18.87	9.62	30.45	19.14	18.84	18.15	18.15
SlMED10	54.25	34.38	34.01	38.95	21.98	35.57	57.93	38.68
SlMED11	9.82	14.07	6.29	18.2	6.5	16.43	32.17	12.46
SlMED12	19.56	7.5	7.53	11.81	9.87	8.17	9.8	7.53
SlMED13	22.18	12.77	9.87	15.36	12.03	13.53	13.42	15.23
SlMED14	14.44	5.28	4.83	8.41	8.57	8.57	10.02	5.88
SlMED15	107.56	48.71	37.99	66.54	57.29	60.49	42.93	33.57
SlMED16	31.21	12.6	13.58	21.76	13.38	18.22	20.67	21.26
SlMED17	10.45	9.27	5.35	11.42	7.66	6.86	9.46	8
SlMED18	68.18	41.1	31.64	48.02	24.45	37.01	55.62	83.47
SlMED19a	10.13	8.75	3.52	9.76	4.93	4.73	6.97	5.56
SlMED19b	86.12	60.44	24.01	68.27	46.42	33.91	47.75	47.8
SlMED19c	9.07	4.67	2.45	7.84	6.5	5.13	6.3	5.88
SlMED20a	3.8	5.8	1.85	7.51	1.93	7.51	3.78	5.45
SlMED20b	0	0	0	0	0	0	0.03	0.02
SlMED20c	0.01	0	0.01	0.03	0.01	0	0.02	0.05
SlMED20d	0.03	0.02	0.03	0.11	0.01	0.08	0.06	0.19
SlMED20e	0	0	0	0.01	0	0	0	0
SlMED21	32.18	66.9	22.64	70.12	70.12	38.03	42.4	43.23
SlMED22	11.33	21.22	20.56	22.86	18.78	14.7	9.93	2.95
SlMED23	218.16	166	100.9	216.37	176.45	200.77	176.22	148.43
SlMED25a	19.43	15.53	7.13	14.92	14.2	9.72	11.09	15.13
SlMED25b	28.78	15.41	12.83	20.05	17.11	15.9	12.19	17.79
SlMED26b	42.85	6.42	17.24	8.68	14.58	13.9	22.18	52.16
SlMED26c	84.45	17.46	40.14	21.86	89.45	36.89	50.84	42.58
SlMED28	9.39	10.75	5.99	9.95	3.81	4.21	4.57	3.79
SlMED30	7.47	9.25	3.62	14.52	6.55	7.14	11.72	8.07
SlMED31	13.84	19.67	5.26	21.82	12.14	19.32	12.28	14.21
SlMED34	0.77	1.71	0.57	1.93	0.76	1.08	1.45	0.87
SlMED35a	9.29	11.29	5.66	13.89	5.96	6.7	8.7	3.14
SlMED35b	124.29	122.3	50.63	142.1	78.07	89.35	81.44	81.44
SlMED35c	14.57	20.2	6.97	24.69	10.52	14.66	14.8	12.76
SlMED36	63.09	204.29	31.22	141.62	19.52	50.75	44.57	35.61
SlMED37	1.31	0.19	0.2	1.34	0.66	0.38	1.98	12.36
SlCDK8	17.95	10	8.06	12.41	11.51	11.98	10.61	13.98
SlCycC	256.8	158.43	111.27	187.12	167.2	127.21	176.89	325.15

## Sheet:  Ct value of the qRT-PCR
	Mean Cq	Cq SEM		Mean Cq	Cq SEM		Mean Cq	Cq SEM		Mean Cq	Cq SEM		Mean Cq	Cq SEM
SlMED5/33a			SlMED3/27a			SlMED18			SlMED20			SlMED37
Rt	1	0.11092		1	0.28501		1	0.05445		1	0.03523		0.74479	0.05676
St	0.51062	0.08467		3.78851	0.40337		0.95917	0.02187		0.29851	0.01137		0.03264	0.00262
YL	0.79727	0.11005		5.05832	0.76488		1.02888	0.0673		0.7783	0.0714		0.01882	0.00079
ML	0.57653	0.11083		0.76457	0.23761		0.88327	0.07931		0.59552	0.014		0.01344	0.0034
SL	0.21719	0.03451		3.28411	0.69172		1.24817	0.04395		0.6006	0.0523		0.05278	0.00939
Sp	0.06114	0.00167		3.85906	0.73169		1.1502	0.12959		0.57699	0.03295		0.06857	0.01192
FL	0.42048	0.07		1.06525	0.20852		0.51099	0.04818		0.3348	0.05391		0.10791	0.01953
IMG	0.34508	0.13362		3.08788	0.24856		0.66529	0.05311		0.52812	0.04035		0.05069	0.00972
MG	0.38852	0.05217		3.7447	0.29292		1.17086	0.04966		0.74582	0.05464		0.03087	0.00644
B	0.25495	0.01749		2.24395	0.02824		0.80777	0.0709		1.00498	0.03575		10.4959	0.29626
B+4	0.27538	0.06341		3.64941	0.23632		1.2909	0.05542		0.75805	0.03872		6.62478	0.28558
B+7	0.03518	0.02122		8.74211	1.05521		1.01021	0.07089		0.74479	0.05676		15.4998	0.74207
SlMED17			SlMED8			SlMED11			SlMED23
Rt	1	0.04359		1	0.074		1	0.05292		1	0.04534
St	0.92426	0.06866		0.10728	0.00755		0.62365	0.03377		0.27783	0.03409
YL	1.21787	0.12004		1.12929	0.13453		0.94988	0.07629		0.40426	0.02212
ML	1.10589	0.13844		0.68781	0.09616		0.67433	0.1095		0.44145	0.06819
SL	2.14574	0.13548		1.10196	0.05561		0.84506	0.04166		2.26628	0.09096
Sp	1.5662	0.11624		1.36925	0.05775		0.8057	0.04662		0.36013	0.02942
FL	2.06309	0.09552		1.44448	0.10458		0.67392	0.04899		0.37959	0.01406
IMG	0.8159	0.09908		1.17611	0.05226		0.72665	0.09128		0.77643	0.04514
MG	0.49113	0.03634		1.0825	0.1454		0.89423	0.02409		0.31292	0.0065
B	0.46636	0.01761		0.39569	0.03134		0.39569	0.03134		0.13072	0.00926
B+4	2.44159	0.10698		1.18058	0.18868		1.18058	0.18868		0.19017	0.01376
B+7	1.22517	0.11653		1.16837	0.16806		1.46837	0.16806		0.43322	0.02447

## Sheet: R value
SlMED3/27a	RNA-Seq	qPCR date	log2 RPKM		SlMED5/33a	RNA-Seq	qPCR date	log2 RPKM		SlMED18	RNA-Seq	qPCR date	log2 RPKM		SlMED20	RNA-Seq	qPCR date	log2 RPKM
Rt	0.05	1	-4.32192809488736		Rt	21.44	1	4.42223300068305		Rt	68.18	1	6.09127669436522		Rt	3.8	1	1.92599941855622
YL	0.29	5.05832	-1.78587519464715		YL	13.16	0.79727	3.71808758396052		YL	41.1	1.02888	5.36106648879432		YL	5.8	0.7783	2.53605290024021
ML	0	0.76457	0		ML	10.84	0.57653	3.43829285157915		ML	31.64	0.88327	4.98367769469807		ML	1.85	0.59552	0.887525270741588
FL	0.1	1.06525	-3.32192809488736		FL	3.71	0.42048	1.89141918684608		FL	24.45	0.51099	4.61176256006487		FL	1.93	0.3348	0.948600847493356
IMG	0.15	3.08788	-2.73696559416621		IMG	7.66	0.34508	2.93734439215023		IMG	37.01	0.66529	5.2098432305255		IMG	3.78	0.52812	1.91838623444635
MG	0.28	3.7447	-1.83650126771712		MG	14.33	0.38852	3.84096670448742		MG	55.62	1.17086	5.79753183957196		MG	5.45	0.74582	2.44625622988956
B+7	21.53	8.74211	4.42827641439251		B+7	1.23	0.03518	0.298658315564515		B+7	83.47	1.01021	6.38318586579031		B+7	3.91	0.74479	1.96716860753263
R value	0.772				R value	0.829				R value	0.737				R value	0.623
SlMED37					SlMED17					SlMED8					SlMED11
Rt	1.31	0.74479	0.389566811762726		Rt	10.45	1	3.38543103719352		Rt	25.9	1	4.69488019279919		Rt	9.82	1	3.29572302453997
YL	0.19	0.01882	-2.39592867633114		YL	9.27	1.21787	3.21256933885081		YL	24.9	1.12929	4.63807383718072		YL	14.07	0.94988	3.81455042346181
ML	0.2	0.01344	-2.32192809488736		ML	5.35	1.10589	2.41953889151378		ML	9.5	0.68781	3.24792751344359		ML	6.29	0.67433	2.65306001710456
FL	0.66	0.10791	-0.599462070416271		FL	7.66	2.06309	2.93734439215023		FL	20.46	1.44448	4.3547342399706		FL	6.5	0.67392	2.70043971814109
IMG	0.38	0.05069	-1.39592867633114		IMG	6.86	0.8159	2.77820857639809		IMG	21.53	1.17611	4.42827641439251		IMG	16.43	0.72665	4.03826057517535
MG	1.98	0.03087	0.985500430304885		MG	9.46	0.49113	3.24184018356467		MG	23.15	1.0825	4.53294028837287		MG	32.17	0.89423	5.00764403087801
B+7	12.36	15.4998	3.62760683812965		B+7	8	1.22517	3		B+7	18.03	1.16837	4.17232749165762		B+7	12.46	1.46837	3.63923216324928
R value	0.813				R value	-0.169				R value	0.622				R value	0.245
SlMED23
Rt	218.16	1	7.76924279514054
YL	166	0.40426	7.37503943134693
ML	100.9	0.44145	6.656782364219
FL	176.45	0.37959	7.46311561989236
IMG	200.77	0.77643	7.64939990087277
MG	176.22	0.31292	7.46123386127128
B+7	148.43	0.43322	7.21363890219885
R value	0.546
