# Supplementary material for: Molecular and Phylogenetic Analyses of the Mediator Subunit Genes in Solanum lycopersicum
Source: Front Genet. 2019 Nov 27;10:1222. doi: 10.3389/fgene.2019.01222 (PMC6892441; doi:10.3389/fgene.2019.01222)
Supplement: Supplementary file 3 [file Table_3.xlsx]

## Sheet: Sheet1
	function	sequence	Position Strand	Site Name
SlMED2/32	gibberellin	TCTGTTG	2543	GARE-motif
	drought	CAACTG	1935	MBS
	auxin	AACGAC	943	TGA-element
	heat	AAAAATATT	2109	HSE
	heat	AAAAATATT	1105	HSE
SlMED3/27a	abscisic acid	ACGTG	2271	ABRE
	abscisic acid	ACGTG	2309	ABRE
	abscisic acid	CACGTG	2308	ABRE
	MeJA	CGTCA	2269	CGTCA-motif
	MeJA	CGTCA	2038	CGTCA-motif
	MeJA	CGTCA	2056	CGTCA-motif
	MeJA	TGACG	2038	TGACG-motif
	MeJA	TGACG	2269	TGACG-motif
	MeJA	TGACG	2056	TGACG-motif
	heat	AAAAATATT	2308	HSE
SlMED3/27b	MeJA	CGTCA	1009	CGTCA-motif
	MeJA	TGACG	1009	TGACG-motif
	drought	CAACTG	1854	MBS
	gibberellin	CCTTTTG	1437	P-box
	gibberellin	CCTTTTG	1585	P-box
	ethylene	AGCCGCC	1221	ERE 1
SlMED4	MeJA	CGTCA	1737	CGTCA-motif
	MeJA	CGTCA	2902	CGTCA-motif
	MeJA	CGTCA	2899	CGTCA-motif
	MeJA	TGACG	1737	TGACG-motif
	MeJA	TGACG	2902	TGACG-motif
	MeJA	TGACG	2899	TGACG-motif
	gibberellin	TCTGTTG	647	GARE-motif
		TATCCCA	2518	TATC-box
	low-temperature	CCGAAA	2228	LTR
		CCGAAA	2273	LTR
	drought	CAACTG	1829	MBS
		CAACTG	2984	MBS
	salicylic acid	CCATCTTTTT	280	TCA-element
	salicylic acid	CCATCTTTTT	1476	TCA-element
	salicylic acid	TCAGAAGAGG	912	TCA-element
SlMED5/33a	abscisic acid	ACGTG	16	ABRE
	gibberellin	CCTTTTG	1253	P-box
	gibberellin	CCTTTTG	1658	P-box
	auxin	AACGAC	744	TGA-element
	heat	AAAAATATT	679	HSE
	heat	AAAAATATT	909	HSE
	ethylene	AGCCGCC	550	ERE 1
SlMED5/33b	drought	CAACTG	2054	MBS
	gibberellin	CCTTTTG	911	P-box
	gibberellin	CCTTTTG	1065	P-box
	heat	AAAAATATT	1369	HSE
	heat	AAAAATATT	1422	HSE
SlMED5/33c	MeJA	CGTCA	256	CGTCA-motif
	MeJA	CGTCA	2162	CGTCA-motif
	MeJA	TGACG	256	TGACG-motif
	MeJA	TGACG	2162	TGACG-motif
	low-temperature	CCGAAA	205	LTR
	low-temperature	CCGAAA	2958	LTR
	low-temperature	CCGAAA	316	LTR
	drought	CAACTG	8	MBS
	gibberellin	TATCCCA	7	TATC-box
	salicylic acid	TGACG	256	TGACG-motif
		TGACG	2162	TGACG-motif
	heat	AAAAATATT	2686	HSE
SlMED6	abscisic acid	ACGTG	574	ABRE
	abscisic acid	ACGTG	2446	ABRE
	abscisic acid	ACGTG	1314	ABRE
	abscisic acid	TACGGTC	2723	ABRE
	abscisic acid	ACGTG	584	ABRE
	abscisic acid	ACGTG	2434	ABRE
	MeJA	CGTCA	430	CGTCA-motif
	MeJA	TGACG	430	TGACG-motif
	gibberellin	TCTGTTG	1813	GARE-motif
	low-temperature	CCGAAA	2946	LTR
	drought	CAACTG	2561	MBS
SlMED7	abscisic acid	CGCACGTGTC	1961	ABRE
	abscisic acid	ACGTG	1964	ABRE
	abscisic acid	CACGTG	1963	ABRE
	abscisic acid	ACGTG	1975	ABRE
	MeJA	CGTCA	1896	CGTCA-motif
	MeJA	CGTCA	2863	CGTCA-motif
	MeJA	CGTCA	2222	CGTCA-motif
	MeJA	TGACG	1896	TGACG-motif
	MeJA	TGACG	2863	TGACG-motif
	MeJA	TGACG	2222	TGACG-motif
	low-temperature	CCGAAA	1786	LTR
	gibberellin	CCTTTTG	443	P-box
	gibberellin	TATCCCA	2296	TATC-box
SlMED8	abscisic acid	ACGTG	2009	ABRE
	abscisic acid	ACGTG	1798	ABRE
	abscisic acid	ACGTG	684	ABRE
	MeJA	CGTCA	1325	CGTCA-motif
	low-temperature	CCGAAA	588	LTR
	low-temperature	CCGAAA	2364	LTR
	drought	CAACTG	2700	MBS
	gibberellin	CCTTTTG	2825	P-box
	salicylic acid	CCATCTTTTT	2555	TCA-element
SlMED9	auxin	GGTCCAT	1452	AuxRR-core
	gibberellin	TCTGTTG	1422	GARE-motif
	gibberellin	TCTGTTG	1674	GARE-motif
	gibberellin	TCTGTTG	1641	GARE-motif
	gibberellin	TCTGTTG	2172	GARE-motif
	gibberellin	CCTTTTG	831	P-box
	gibberellin	CCTTTTG	1883	P-box
	drought	CAACTG	736	MBS
	drought	CAACTG	2751	MBS
	drought	CAACTG	2527	MBS
	salicylic acid	CCATCTTTTT	1796	TCA-element
SlMED10	auxin	GGTCCAT	79	AuxRR-core
	gibberellin	TCTGTTG	1567	GARE-motif
	drought	CAACTG	2959	MBS
	drought	CAACTG	622	MBS
	heat	AAAAATATT	2770	HSE
SlMED11	abscisic acid	ACGTG	354	ABRE
	abscisic acid	CGTACGTGCA	929	ABRE
	gibberellin	TCTGTTG	629	GARE-motif
	gibberellin	CCTTTTG	2843	P-box
	gibberellin	TATCCCA	2074	TATC-box
	low-temperature	CCGAAA	402	LTR
	low-temperature	CCGAAA	1053	LTR
	drought	CAACTG	2696	MBS
	salicylic acid	CCATCTTTTT	1044	TCA-element
	heat	AAAAATATT	1548	HSE
SlMED12	abscisic acid	ACGTG	242	ABRE
	abscisic acid	ACGTG	2590	ABRE
	MeJA	CGTCA	646	CGTCA-motif
	MeJA	TGACG	646	TGACG-motif
	low-temperature	CCGAAA	480	LTR
	drought	CAACTG	1293	MBS
	gibberellin	TATCCCA	1799	TATC-box
	gibberellin	TATCCCA	2486	TATC-box
	heat	AAAAATATT	1065	HSE
SlMED13	abscisic acid	CACGTG	731	ABRE
	abscisic acid	ACGTG	1607	ABRE
	abscisic acid	ACGTG	732	ABRE
	abscisic acid	ACGTG	2413	ABRE
	abscisic acid	CCATCTTTTT	1643	TCA-element
	MeJA	CGTCA	751	CGTCA-motif
	MeJA	CGTCA	1416	CGTCA-motif
	gibberellin	CCGAAA	198	LTR
	gibberellin	CCGAAA	2651	LTR
	gibberellin	CCTTTTG	392	P-box
	gibberellin	CCTTTTG	1311	P-box
	gibberellin	TATCCCA	2357	TATC-box
	drought	CAACTG	1111	MBS
	auxin	AACGAC	696	TGA-element
SlMED14	abscisic acid	ACGTG	220	ABRE
	abscisic acid	ACGTG	2621	ABRE
	abscisic acid	ACGTG	2258	ABRE
	MeJA	CGTCA	449	CGTCA-motif
	MeJA	CGTCA	2415	CGTCA-motif
	MeJA	CGTCA	2206	CGTCA-motif
	MeJA	TGACG	449	TGACG-motif
	MeJA	TGACG	2415	TGACG-motif
	MeJA	TGACG	2206	TGACG-motif
	gibberellin	TCTGTTG	2799	GARE-motif
	heat	AAAAATATT	1769	HSE
	heat	AAAAATATT	2864	HSE
SlMED15a	abscisic acid	GCAACGTGTC	1546	ABRE
	abscisic acid	ACGTG	1935	ABRE
	abscisic acid	ACGTG	1548	ABRE
	MeJA	CGTCA	255	CGTCA-motif
	MeJA	TGACG	255	TGACG-motif
	salicylic acid	TCAGAAGAGG	2697	TCA-element
	heat	AAAAATATT	899	HSE
SlMED16	auxin	GGTCCAT	1166	AuxRR-core
	low-temperature	CCGAAA	1481	LTR
	gibberellin	CCTTTTG	1029	P-box
	auxin	AACGAC	2007	TGA-element
SlMED17	abscisic acid	CACGTG	139	ABRE
	abscisic acid	ACGTG	1433	ABRE
	abscisic acid	ACGTG	1283	ABRE
	abscisic acid	CACGTG	2406	ABRE
	abscisic acid	ACGTG	140	ABRE
	abscisic acid	ACGTG	1473	ABRE
	abscisic acid	TACGTGTC	1431	ABRE
	abscisic acid	ACGTG	2407	ABRE
	MeJA	CGTCA	389	CGTCA-motif
	MeJA	CGTCA	2544	CGTCA-motif
	MeJA	CGTCA	1666	CGTCA-motif
	MeJA	CGTCA	1471	CGTCA-motif
	MeJA	CGTCA	1903	CGTCA-motif
	MeJA	TGACG	2544	TGACG-motif
	MeJA	TGACG	1903	TGACG-motif
	MeJA	TGACG	1666	TGACG-motif
	MeJA	TGACG	389	TGACG-motif
	MeJA	TGACG	1471	TGACG-motif
	gibberellin	TCTGTTG	1126	GARE-motif
	gibberellin	TCTGTTG	1291	GARE-motif
	drought	CAACTG	598	MBS
SlMED18	MeJA	CGTCA	2699	CGTCA-motif
	drought	CAACTG	1372	MBS
	drought	CAACTG	1996	MBS
	gibberellin	CCATCTTTTT	875	TCA-element
	gibberellin	CCATCTTTTT	2360	TCA-element
	auxin	AACGAC	1714	TGA-element
	auxin	AACGAC	2023	TGA-element
SlMED19a	MeJA	CGTCA	973	CGTCA-motif
	gibberellin	TCTGTTG	160	GARE-motif
	gibberellin	TCTGTTG	2349	GARE-motif
	drought	TCTGTTG	2214	GARE-motif
	drought	TCTGTTG	251	GARE-motif
	drought	TCTGTTG	2286	GARE-motif
	drought	CAACTG	761	MBS
	drought	CAACTG	1520	MBS
	drought	CAACTG	1385	MBS
	drought	CAACTG	2754	MBS
	salicylic acid	CCATCTTTTT	825	TCA-element
	auxin	CCATCTTTTT	1681	TCA-element
	auxin	AACGAC	11	TGA-element
	auxin	AACGAC	1439	TGA-element
	auxin	AACGAC	913	TGA-element
	auxin	AACGAC	2772	TGA-element
	heat	AAAAATATT	325	HSE
	heat	AAAAATATT	2949	HSE
SlMED19b	abscisic acid	ACGTG	844	ABRE
	abscisic acid	ACGTG	2246	ABRE
	abscisic acid	ACGTG	1093	ABRE
	abscisic acid	ACGTG	2588	ABRE
	MeJA	CGTCA	851	CGTCA-motif
	MeJA	CGTCA	1813	CGTCA-motif
	MeJA	CGTCA	584	CGTCA-motif
	MeJA	CGTCA	1595	CGTCA-motif
	salicylic acid	CCATCTTTTT	768	TCA-element
	MeJA	TGACG	584	TGACG-motif
	MeJA	TGACG	1595	TGACG-motif
	MeJA	TGACG	851	TGACG-motif
	MeJA	TGACG	1813	TGACG-motif
SlMED19c	abscisic acid	ACGTG	498	ABRE
	abscisic acid	ACGTG	906	ABRE
	abscisic acid	GCAACGTGTC	904	ABRE
	MeJA	CGTCA	1636	CGTCA-motif
	MeJA	CGTCA	2333	CGTCA-motif
	MeJA	CGTCA	2326	CGTCA-motif
	MeJA	TGACG	1636	TGACG-motif
	MeJA	TGACG	2333	TGACG-motif
	MeJA	TGACG	2326	TGACG-motif
	MeJA	TGACG	2532	TGACG-motif
	heat	AAAAATATT	2928	HSE
	gibberellin	TCTGTTG	233	GARE-motif
	low-temperature	CCGAAA	2351	LTR
	auxin	AACGAC	1905	ABRE
SlMED20a	abscisic acid	ACGTG	180	ABRE
	abscisic acid	ACGTG	963	ABRE
	abscisic acid	ACGTG	686	ABRE
	MeJA	CGTCA	492	CGTCA-motif
	MeJA	CGTCA	1694	CGTCA-motif
	MeJA	CGTCA	1408	CGTCA-motif
	MeJA	TGACG	492	TGACG-motif
	MeJA	TGACG	1694	TGACG-motif
	MeJA	TGACG	1408	TGACG-motif
	low-temperature	CCGAAA	189	LTR
	low-temperature	CCGAAA	386	LTR
	auxin	AACGAC	2870	TGA-element
	heat	AAAAATATT	2198	HSE
SlMED20b	auxin	TACGTGTC	2246	ABRE
	auxin	ACGTG	2701	ABRE
	auxin	ACGTG	2248	ABRE
	auxin	GGTCCAT	1625	AuxRR-core
	MeJA	CGTCA	1812	CGTCA-motif
	MeJA	TGACG	1812	TGACG-motif
	gibberellin	TCTGTTG	1602	GARE-motif
	gibberellin	CCTTTTG	41	P-box
	gibberellin	TATCCCA	2046	TATC-box
	drought	CAACTG	1445	MBS
	salicylic acid	CCATCTTTTT	2367	TCA-element
	auxin	AACGAC	217	TGA-element
SlMED20c	abscisic acid	ACGTG	334	ABRE
	abscisic acid	ACGTG	856	ABRE
	abscisic acid	CACGTG	855	ABRE
	low-temperature	CCGAAA	341	LTR
	gibberellin	CCTTTTG	1890	P-box
	gibberellin	CCTTTTG	2432	P-box
	salicylic acid	CCATCTTTTT	2265	TCA-element
SlMED20d	MeJA	CGTCA	2523	CGTCA-motif
	MeJA	TGACG	2523	TGACG-motif
	gibberellin	CCTTTTG	1870	P-box
	gibberellin	TATCCCA	833	TATC-box
	salicylic acid	CCATCTTTTT	2261	TCA-element
	heat	AAAAATATT	411	HSE
SlMED20e	MeJA	CGTCA	206	TGACG-motif
	MeJA	TGACG	206	CGTCA-motif
	MeJA	CCGAAA	651	LTR
	MeJA	CCGAAA	2389	LTR
	MeJA	CCGAAA	2309	LTR
	drought	CAACTG	749	MBS
	heat	AAAAATATT	2496	HSE
	heat	AAAAATATT	2787	HSE
SlMED21	abscisic acid	ACGTG	312	ABRE
	abscisic acid	CACGTG	2878	ABRE
	abscisic acid	CACGTG	2397	ABRE
	abscisic acid	ACGTG	2879	ABRE
	abscisic acid	ACGTG	368	ABRE
	abscisic acid	ACGTG	2398	ABRE
	MeJA	CGTCA	2654	CGTCA-motif
	low-temperature	CCGAAA	223	LTR
	low-temperature	CCGAAA	1886	LTR
	low-temperature	CCGAAA	456	LTR
	low-temperature	CCGAAA	1990	LTR
	drought	CAACTG	337	MBS
	drought	CAACTG	1711	MBS
	drought	CAACTG	1114	MBS
	gibberellin	CCTTTTG	301	P-box
	gibberellin	CCTTTTG	2211	P-box
	gibberellin	CCTTTTG	1998	P-box
	salicylic acid	CCATCTTTTT	2654	TCA-element
SlMED22	abscisic acid		2099	ABRE
	MeJA	CGTCA	715	CGTCA-motif
	MeJA	CGTCA	2719	CGTCA-motif
	MeJA	CGTCA	2324	CGTCA-motif
	MeJA	TGACG	715	TGACG-motif
	MeJA	TGACG	2719	TGACG-motif
	MeJA	TGACG	2324	TGACG-motif
	gibberellin	CCTTTTG	396	P-box
	gibberellin	CCTTTTG	904	P-box
	gibberellin	TATCCCA	2407	TATC-box
SlMED23	abscisic acid	ACGTG	434	ABRE
	abscisic acid		972	ABRE
	MeJA	CGTCA	418	CGTCA-motif
	MeJA	CGTCA	667	CGTCA-motif
	MeJA	TGACG	418	TGACG-motif
	MeJA	TGACG	667	TGACG-motif
	gibberellin	TCTGTTG	2234	GARE-motif
	low-temperature	CCGAAA	1529	LTR
	auxin	AACGAC	450	TGA-element
SlMED25a	abscisic acid	ACGTG	980	ABRE
	abscisic acid	ACGTG	1185	ABRE
	MeJA	CGTCA	1231	CGTCA-motif
	MeJA	CGTCA	1445	CGTCA-motif
	MeJA	CGTCA	1434	CGTCA-motif
	MeJA	CGTCA	1890	CGTCA-motif
	MeJA	TGACG	1890	TGACG-motif
	MeJA	TGACG	1445	TGACG-motif
	MeJA	TGACG	1231	TGACG-motif
	MeJA	TGACG	1434	TGACG-motif
	salicylic acid	CCATCTTTTT	2872	TCA-element
	heat	AAAAATATT	538	HSE
	heat	AAAAATATT	1050	HSE
SlMED25b	MeJA	CGTCA	2	CGTCA-motif
	MeJA	CGTCA	389	TGACG-motif
	MeJA	TGACG	2	TGACG-motif
	MeJA	TGACG	389	TGACG-motif
	low-temperature	CCGAAA	1337	LTR
	low-temperature	CCGAAA	2627	LTR
	drought	CAACTG	896	MBS
	drought	CAACTG	1738	MBS
	gibberellin	CCTTTTG	1579	P-box
SlMED26b	abscisic acid	ACGTG	810	ABRE
	abscisic acid	ACGTG	1221	ABRE
	gibberellin	TCTGTTG	2942	GARE-motif
	gibberellin	TCTGTTG	408	GARE-motif
	drought	CAACTG	843	MBS
	drought	CAACTG	1185	MBS
SlMED26c	abscisic acid	CACGTG	151	ABRE
	abscisic acid	ACGTG	152	ABRE
	abscisic acid	ACGTG	2925	ABRE
	auxin	TGACGTAA	552	TGA-box
	MeJA	TGACG	375	TGACG-motif
	MeJA	TGACG	1462	TGACG-motif
	MeJA	TGACG	555	TGACG-motif
	drought	CAACTG	843	MBS
	drought	CAACTG	1185	MBS
SlMED28	abscisic acid	CACGTG	840	ABRE
	gibberellin	TCTGTTG	3	GARE-motif
	gibberellin	TATCCCA	2992	TATC-box
	low-temperature	CCGAAA	2843	LTR
	salicylic acid	CCATCTTTTT	396	TCA-element
	auxin	TGACGTAA	1513	TGA-box
	heat	AAAAATATT	1263	HSE
SlMED30	abscisic acid	ACGTG	980	ABRE
	abscisic acid	ACGTG	1185	ABRE
	MeJA	CGTCA	1231	CGTCA-motif
	MeJA	CGTCA	1445	CGTCA-motif
	MeJA	CGTCA	1434	TGACG-motif
	MeJA	CGTCA	1890	TGACG-motif
	salicylic acid	CCATCTTTTT	2872	TCA-element
	heat	AAAAATATT	2535	HSE
SlMED31	abscisic acid	ACGTG	2492	ABRE
	abscisic acid	GGTCCAT	1521	ABRE
	MeJA	CGTCA	2557	CGTCA-motif
	MeJA	TGACG	2557	TGACG-motif
	gibberellin	TCTGTTG	597	GARE-motif
	gibberellin	TCTGTTG	1235	GARE-motif
	low-temperature	CCGAAA	2258	LTR
	salicylic acid	CCATCTTTTT	2575	TCA-element
SlMED34	abscisic acid	ACGTG	2495	ABRE
	abscisic acid	ACGTG	2545	ABRE
	abscisic acid	ACGTG	2544	ABRE
	salicylic acid	CCATCTTTTT	1888	TCA-element
SlMED35a	abscisic acid	ACGTG	1453	ABRE
	abscisic acid	TACGGTC	1945	ABRE
	abscisic acid	ACGTG	1776	ABRE
	abscisic acid	ACGTG	2034	ABRE
	MeJA	CGTCA	1778	CGTCA-motif
	MeJA	TGACG	1778	TGACG-motif
	drought	CAACTG	493	MBS
	drought	CAACTG	587	MBS
	salicylic acid	CCATCTTTTT	470	TCA-element
	auxin	AACGAC	1406	TGA-element
		AACGAC	2763	TGA-element
		AACGAC	2638	TGA-element
SlMED35b	MeJA	CGTCA	2751	CGTCA-motif
	MeJA	TGACG	1778	TGACG-motif
	low-temperature	CCGAAA	2305	LTR
	low-temperature	CCGAAA	2402	LTR
	drought	CAACTG	2434	MBS
	heat	AAAAATATT	2062	AuxRR-core
SlMED35c	auxin	GGTCCAT	965	CGTCA-motif
	MeJA	CGTCA	2456	HSE
	MeJA	TGACG	2456	TGACG-motif
	drought	CAACTG	2517	MBS
	gibberellin	CCTTTTG	1224	P-box
	salicylic acid	TCAGAAGAGG	435	TCA-element
SlMED36	abscisic acid	ACGTG	2574	ABRE
	abscisic acid	GACACGTACGT	2448	ABRE
	gibberellin	TCTGTTG	1753	GARE-motif
	gibberellin	TCTGTTG	1370	GARE-motif
	drought	CAACTG	2537	MBS
	drought	CAACTG	2976	MBS
	salicylic acid	CCATCTTTTT	2417	TCA-element
SlMED37	abscisic acid	ACGTG	481	ABRE
	abscisic acid	CACGTG	2886	ABRE
	abscisic acid	ACGTG	1334	ABRE
	abscisic acid	ACGTG	2887	ABRE
	abscisic acid	CACGTG	2880	ABRE
	abscisic acid	ACGTG	2881	ABRE
	MeJA	CGTCA	2725	CGTCA-motif
	MeJA	TGACG	2725	TGACG-motif
	low-temperature	CCGAAA	534	LTR
	drought	CAACTG	239	MBS
	gibberellin	CCTTTTG	1915	P-box
	gibberellin	CCTTTTG	1207	P-box
	salicylic acid	CCATCTTTTT	453	TCA-element
	ethylene	AGCCGCC	310	ERE 1
SlCDK8	abscisic acid	CGTACGTGCA	1008	ABRE
	abscisic acid	ACGTG	1290	ABRE
	abscisic acid	ACGTG	1010	ABRE
	abscisic acid	ACGTG	2644	ABRE
	MeJA	CGTCA	1133	CGTCA-motif
	MeJA	CGTCA	2384	CGTCA-motif
	MeJA	CGTCA	2180	CGTCA-motif
	MeJA	CGTCA	2399	CGTCA-motif
	MeJA	TGACG	1133	TGACG-motif
	MeJA	TGACG	2384	TGACG-motif
	MeJA	TGACG	2180	TGACG-motif
	MeJA	TGACG	2399	TGACG-motif
	heat	AAAAATATT	535	HSE
SlCycC	abscisic acid	ACGTG	503	ABRE
	abscisic acid	ACGTG	1635	ABRE
	MeJA	CGTCA	926	CGTCA-motif
	MeJA	CGTCA	1804	CGTCA-motif
	MeJA	TGACG	926	TGACG-motif
	MeJA	TGACG	1804	TGACG-motif
	low-temperature	CCGAAA	1709	LTR
	drought	CAACTG	2525	MBS
	auxin	AACGAC	821	TGA-element
	heat	AAAAATATT	2064	HSE
